# Supplementary material for: Dysregulation of the miR‐30c/DLL4 axis by circHIPK3 is essential for KSHV lytic replication
Source: EMBO Rep. 2022 Mar 3;23(5):e54117. doi: 10.15252/embr.202154117 (PMC9066072; doi:10.15252/embr.202154117)
Supplement: Supplementary file 2 — Source Data for Appendix [file EMBR-23-e54117-s005.zip]

Archive with 5 entries (4 files):
- Appendix_Figure_Source_Data/
- Appendix_Figure_Source_Data/EMBOR-2021-54117V2-Appendix_Figure_S1_Source_Data-sd.pdf
- Appendix_Figure_Source_Data/EMBOR-2021-54117V2-Appendix_Figure_S3_Source_Data-sd.pdf
- Appendix_Figure_Source_Data/EMBOR-2021-54117V2-Appendix_Figure_S5_Source_Data-sd.pdf
- Appendix_Figure_Source_Data/EMBOR-2021-54117V2-Appendix_Figure_S6_Source_Data-sd.pdf
